# Supplementary material for: Identifying Innate Resistance Hotspots for SARS-CoV-2 Antivirals Using In Silico Protein Techniques
Source: Genes (Basel). 2023 Aug 26;14(9):1699. doi: 10.3390/genes14091699 (PMC10531314; doi:10.3390/genes14091699)
Supplement: Supplementary file 1 [file genes-14-01699-s001.zip]

Archive with 1 entries (1 files):
- genes-2523014-supplementary.pdf
